# Supplementary material for: Efficacy of Communication Techniques and Health Outcomes of Bushfire Smoke Exposure: A Scoping Review
Source: Int J Environ Res Public Health. 2021 Oct 16;18(20):10889. doi: 10.3390/ijerph182010889 (PMC8536189; doi:10.3390/ijerph182010889)
Supplement: Supplementary file 1 [file ijerph-18-10889-s001.zip]

Archive with 1 entries (1 files):
- ijerph-1390695-SI.pdf
